# Supplementary material for: The Loss of the Inverted Repeat in the Putranjivoid Clade of Malpighiales
Source: Front Plant Sci. 2020 Jun 26;11:942. doi: 10.3389/fpls.2020.00942 (PMC7332575; doi:10.3389/fpls.2020.00942)
Supplement: Supplementary file 1 [file Table_1.xlsx]

## Sheet: Sheet1
Table S1. Specimens voucher and Herbaria information
Species	Family	Voucher	Determined By	Collectors	Collection Number	Collection Date	Location	Coordinate	Herbarium	GenBank No.	Number of Reads	Average read length (bp)	Average Insert Size (bp)	Base Coverage
Drypetes chevalieri Beille	Putranjivaceae	Ehoarn Bidault - 214	C.C.H. Jongkind 2013	Ehoarn Bidault, Cyrille Mas & Moussa Diabaté	214	2012-02-02	Guinea, Nzérékoré, Lola	07°42'20"N 008°21'45"W (7.7055556, -8.3625000)	MO	MN504788	24409870	150	338.51	103.497
Drypetes diopa (Hiern) Brenan		C.E.N. Ewango - 2751	C.E.N. Ewango (EPU), 2015	C.E.N. Ewango	2751	2015-04-25	Democratic Republic of the Congo, Maniema	02°42'30"S 025°08'09"E (-2.7083333, 25.1358333)	MO	MN504789	15010932	150	328.093	71.786
Drypetes hainanensis Merr.		14CS8693	Liu C.	Zhang T, Liu C, Wang QQ	14CS8693	2014-04-26	China, Hainan	19°06'06.14"N 109°06'33.72"E	KUN	MN504790	16092682	90	458.523	331.792
Drypetes indica (Muller Argoviensis) Pax & K. Hoffmann in Engler		Yi17351	Jin JJ	Jin JJ, Jin DM	Yi17351	2019-01-20	China, Xishuangbanna	21.911322° N 101.284088°E	KUN	MN504791	30000000	150	343.78	604.553
Drypetes lateriflora (Sw.) Krug & Urb.		Mary Merello - 3638	Steven Brewer, 2014	Mary Merello, Nanci J. Ross & Leopoldo Romero (Polo)	3638	2014-01-15	Belize, Cayo	17°14'24"N 089°08'28"W (17.2400000, -89.1410000)	MO	MN504792	8814334	150	181.978	91.467
Drypetes longifolia (Blume) Pax & K. Hoffm.		Martin W. Callmander - 1144	P.C. van Welzen (L) 2014	Martin W. Callmander, Bahar Fabanyo & Roji Mahroji	1144	2013-02-06	Indonesia, Maluku Islands, North Maluku	00°47'47"N 128°01'41"E (0.7963889, 128.0280556)	MO	MN504793	23213820	150	379.236	192.173
Drypetes similis Hutch.		X. M. van der Burgt - 671	A. Quintanar (MA), 2019	X. M. van der Burgt & M.B. Eyakwe	671	2004-03-16	Cameroon, Southwest	05°00'42"N 008°48'24"E (5.0116667, 8.8066667)	MO	MN504794	14944644	150	319.913	302.807
Lophopyxis maingayi	Lophopyxidaceae	None. Identity verified by blast: 100% similar to EF135560 and 99.57% similar to AY663643.							MO	MN504795	30000000	150	225.893	640.415
Balanops balansae Baill.	Balanopaceae	Gordon McPherson - 19374	McPherson, 2006	Gordon McPherson	19374	2006-04-27	New Caledonia, Province du Sud	21°57'34"S 166°31'58"E (-21.9594400, 166.5327700)	MO	MN504796	15939154	150	154.78	194.756
Balanops pedicellata Hjelmq.		Jérôme Munzinger - 3917	McPherson 2007	Jérôme Munzinger, Porter P. Lowry II, M. Tuiwawa, Gordon McPherson, Jean-Yves Serein & F. Rigault	3917	2006-11-12	Vanuatu, Sanma, Espiritu Santo	14°58'17"S 166°40'33"E (-14.9715000, 166.6757220)	MO	MN504797	18130950	150	152.748	186.088
