# Supplementary material for: The Loss of the Inverted Repeat in the Putranjivoid Clade of Malpighiales
Source: Front Plant Sci. 2020 Jun 26;11:942. doi: 10.3389/fpls.2020.00942 (PMC7332575; doi:10.3389/fpls.2020.00942)
Supplement: Supplementary file 2 [file Table_2.xlsx]

## Sheet: Sheet1
Table S2. List of 71 plastid protein-coding genes used for phylogenetic analysis.
Gene function	Gene group	Gene name
Transcription-Translation	Small subunit of ribosome	rps2,rps3,rps4, rps8,rps11,rps12, rps14,rps15,rps18, rps19
	Large subunit of ribosome	rpl2,rpl14,rpl16, rpl22,rpl23,rpl33, rpl36
	RNA polymerase subunits	rpoA,rpoB,rpoC1, rpoC2
Photosynthesis	Subunits of NADH dehydrogenase	ndhA,ndhB,ndhC, ndhD,ndhE,ndhF, ndhG,ndhH,ndhI, ndhJ,ndhK
	Subunits of photosystem I	psaA,psaB,psaC, psaI,psaJ,ycf3
	Subunits of photosystem II	psbA,psbB,psbC, psbD,psbE,psbF, psbH,psbI,psbJ, psbK,psbL,psbM, psbN,psbT,psbZ
	Subunits of cytochrome b/f complex	petA,petB,petD, petG,petL,petN
	Subunits of ATP synthase	atpA,atpB,atpE, atpF,atpH,atpI
	Large subunit of Rubisco	rbcL
other		ccsA, cemA, clpP, matK, ycf4
